# Supplementary material for: Prophylactic Interventions for Hereditary Breast and Ovarian Cancer Risks and Mortality in BRCA1/2 Carriers
Source: Cancers (Basel). 2023 Dec 24;16(1):103. doi: 10.3390/cancers16010103 (PMC10778044; doi:10.3390/cancers16010103)
Supplement: Supplementary file 1 [file cancers-16-00103-s001.zip]

Archive with 1 entries (1 files):
- cancers-2744426-supplementary.pdf
